# Supplementary material for: Rational Development of a Carrier-Free Dry Powder Inhalation Formulation for Respiratory Viral Infections via Quality by Design: A Drug-Drug Cocrystal of Favipiravir and Theophylline
Source: Pharmaceutics. 2022 Jan 27;14(2):300. doi: 10.3390/pharmaceutics14020300 (PMC8876093; doi:10.3390/pharmaceutics14020300)
Supplement: Supplementary file 1 [file pharmaceutics-14-00300-s001.zip]

Archive with 1 entries (1 files):
- pharmaceutics-1526841-supplementary.pdf
